# Supplementary material for: Anti-Wetting PVDF Membrane Modification by Coating Fluoride and Deposing Different Silicon Contents for Membrane Distillation Treatment of Ammonia Nitrogen Wastewater
Source: Membranes (Basel). 2026 Mar 6;16(3):100. doi: 10.3390/membranes16030100 (PMC13027501; doi:10.3390/membranes16030100)
Supplement: Supplementary file 1 [file membranes-16-00100-s001.zip]

Archive with 1 entries (1 files):
- membranes-4082075-supplementary.pdf
